# Supplementary material for: Chromosome level assembly of five Brassica rapa and oleracea accessions expand the resistance genes reservoir
Source: Sci Data. 2025 Dec 11;12:2016. doi: 10.1038/s41597-025-06261-5 (PMC12749581; doi:10.1038/s41597-025-06261-5)
Supplement: Supplementary file 2 — Table S1 [file 41597_2025_6261_MOESM2_ESM.xlsx]

## Sheet: Feuil1
Table S1. Bioproject number for the raw sequencing data (DNA or RNA Seq) and genome assemblies (nuclear and chloroplast) obtained for each accession investigated in this study.
Brassica species accession		Bioproject number for raw sequencing data		Bioproject number for genome assemblies (nuclear and chloroplast)
Brassica rapa R500		PRJEB91574		PRJEB91575
Brassica rapa Wutacai		PRJEB91578		PRJEB91579
Brassica oleracea C102		PRJEB91565		PRJEB91566
Brassica oleracea Nd125		PRJEB91569		PRJEB91570
Brassica oleracea Bos01		PRJEB91561		PRJEB91562
